# Supplementary material for: The Prognostic Impact of Quitting Smoking at or around Diagnosis on the Survival of Patients with Gastrointestinal Cancers: A Systematic Literature Review
Source: Cancers (Basel). 2022 Aug 9;14(16):3857. doi: 10.3390/cancers14163857 (PMC9406224; doi:10.3390/cancers14163857)
Supplement: Supplementary file 1 [file cancers-14-03857-s001.zip]

Archive with 1 entries (1 files):
- cancers-1846621-supplementary.xls
